# Supplementary material for: Outcomes from Referral to Transplant for Patients with MASLD: A California Liver Network Study
Source: J Clin Med. 2025 Nov 4;14(21):7841. doi: 10.3390/jcm14217841 (PMC12608268; doi:10.3390/jcm14217841)
Supplement: Supplementary file 1 [file jcm-14-07841-s001.zip]

Archive with 1 entries (1 files):
- jcm-3849990-supplementary.pdf
